# Supplementary material for: Real-world patterns of post-progression treatment and outcomes in patients with HR+/HER2− advanced breast cancer treated with CDK4/6 inhibitors
Source: Oncologist. 2026 Jan 11;31(3):oyag003. doi: 10.1093/oncolo/oyag003 (PMC12923151; doi:10.1093/oncolo/oyag003)
Supplement: oyag003_Supplementary_Data [file oyag003_supplementary_data.zip]

Archive with 2 entries (2 files):
- Supplementary Tables.docx
- Supplementary Figures The Oncologist 2 revision..docx
